# Supplementary material for: Prognostic Implication of Ventricular Volumetry in Early Brain Computed Tomography after Cardiac Arrest
Source: Diagnostics (Basel). 2024 Aug 6;14(16):1701. doi: 10.3390/diagnostics14161701 (PMC11353943; doi:10.3390/diagnostics14161701)
Supplement: Supplementary file 1 [file diagnostics-14-01701-s001.zip]

Archive with 1 entries (1 files):
- diagnostics-3136297-supplementary.pdf
